# Supplementary material for: Cholinesterase Inhibitors from Plants and Their Potential in Alzheimer’s Treatment: Systematic Review
Source: Brain Sci. 2025 Feb 19;15(2):215. doi: 10.3390/brainsci15020215 (PMC11852592; doi:10.3390/brainsci15020215)
Supplement: Supplementary file 1 [file brainsci-15-00215-s001.zip]

Archive with 1 entries (1 files):
- brainsci-3475718-supplementary.pdf
